# Supplementary material for: Chitosan-Modified Biochars to Advance Research on Heavy Metal Ion Removal: Roles, Mechanism and Perspectives
Source: Materials (Basel). 2022 Sep 2;15(17):6108. doi: 10.3390/ma15176108 (PMC9457549; doi:10.3390/ma15176108)
Supplement: Supplementary file 1 [file materials-15-06108-s001.zip]

Archive with 1 entries (1 files):
- materials-1826288 - supplementary.pdf
